# Supplementary material for: Unraveling the Role of the Liriodendron Thioredoxin (TRX) Gene Family in an Abiotic Stress Response
Source: Plants (Basel). 2024 Jun 17;13(12):1674. doi: 10.3390/plants13121674 (PMC11207409; doi:10.3390/plants13121674)
Supplement: Supplementary file 1 [file plants-13-01674-s001.zip]

Archive with 1 entries (1 files):
- plants-3019050-supplementary.pdf
